# Supplementary material for: A Thermodynamic Model of Monovalent Cation Homeostasis in the Yeast Saccharomyces cerevisiae
Source: PLoS Comput Biol. 2016 Jan 27;12(1):e1004703. doi: 10.1371/journal.pcbi.1004703 (PMC4729481; doi:10.1371/journal.pcbi.1004703)
Supplement: S1 Data — Fluxes have been measured over time after addition of 10μM, 100μM, 1mM, or 10mM KCl to cells of S. cerevisiae. (XLSX) [file pcbi.1004703.s002.xlsx]

## Sheet: MIFE_WT_data
	PLY 232+10uM KCl						PLY 232+100uM KCl					PLY 232+1mM KCl						PLY 232+10mM KCl
	Aver N=4	Aver N=10					Aver N=3	Aver N=9				Aver N=5	Aver N=9					Aver N=10	Aver N=14
Time	Flux	Flux				Time	Flux	Flux			Time	Flux	Flux				Time	Flux	Flux
minutes	nmol.m-2.s-1	nmol.m-2.s-1	H+	K+		minutes	nmol.m-2.s-1	nmol.m-2.s-1	H+	K+	minutes	nmol.m-2.s-1	nmol.m-2.s-1	H+	K+		minutes	nmol.m-2.s-1	nmol.m-2.s-1	H+	K+
	H+	K+	SE	SE			H+	K+	SE	SE		H+	K+	SE	SE			H+	K+	SE	SE
	PLY232/ WT	PLY232/ WT					PLY232/ WT	PLY232/ WT				PLY232/ WT	PLY232/ WT					PLY232/ WT	PLY232/ WT
0	-20.0319	0.472903	3.97597	1.09605		0	-20.0319	0.472903	3.97597	1.09605	0	-20.0319	0.459967	3.97597	0.885569		0	-20.0319	0.472903	3.97597	1.09605
0.3	-20.0391	0.758906	3.9937	1.13073		0.2	-20.0391	0.758906	3.9937	1.13073	0.2	-20.0391	0.67285	3.9937	1.12611		0.2	-20.0391	0.758906	3.9937	1.13073
0.5	-19.87	0.87806	4.08615	1.15448		0.5	-19.87	0.87806	4.08615	1.15448	0.5	-19.87	0.861533	4.08615	1.206		0.5	-19.87	0.87806	4.08615	1.15448
0.8	-19.8727	1.01974	3.84027	1.25532		0.7	-19.8727	1.01974	3.84027	1.25532	0.7	-19.8727	1.16997	3.84027	1.41262		0.7	-19.8727	1.01974	3.84027	1.25532
1	-20.0428	1.04859	3.97537	1.31059		1	-20.0428	1.04859	3.97537	1.31059	1	-20.0428	1.31443	3.97537	1.52748		1	-20.0428	1.04859	3.97537	1.31059
1.3	-20.0361	1.08138	4.02507	1.39107		1.2	-20.0361	1.08138	4.02507	1.39107	1.2	-20.0361	1.41502	4.02507	1.56478		1.2	-20.0361	1.08138	4.02507	1.39107
1.5	-20.1639	1.08851	4.14855	1.38715		1.5	-20.1639	1.08851	4.14855	1.38715	1.5	-20.1639	1.5105	4.14855	1.60633		1.5	-20.1639	1.08851	4.14855	1.38715
1.8	-19.9766	1.24677	3.89743	1.32014		1.7	-19.9766	1.24677	3.89743	1.32014	1.7	-19.9766	1.43493	3.89743	1.54378		1.7	-19.9766	1.24677	3.89743	1.32014
2	-20.1254	1.33454	4.04651	1.32393		2	-20.1254	1.33454	4.04651	1.32393	2	-20.1254	1.51025	4.04651	1.58945		2	-20.1254	1.33454	4.04651	1.32393
2.3	-20.0949	1.38053	3.86853	1.29038		2.2	-20.0949	1.38053	3.86853	1.29038	2.2	-20.0949	1.35535	3.86853	1.52468		2.2	-20.0949	1.38053	3.86853	1.29038
2.5	-20.1471	1.36926	3.71044	1.24464		2.5	-20.1471	1.36926	3.71044	1.24464	2.5	-20.1471	1.33078	3.71044	1.56936		2.5	-20.1471	1.36926	3.71044	1.24464
2.8	-20.3133	1.38735	3.63963	1.23251		2.7	-20.3133	1.38735	3.63963	1.23251	2.7	-20.3133	1.18385	3.63963	1.49911		2.7	-20.3133	1.38735	3.63963	1.23251
3	-20.5464	1.42352	3.64472	1.20793		3	-20.5464	1.42352	3.64472	1.20793	3	-20.5464	1.27368	3.64472	1.50205		3	-20.5464	1.42352	3.64472	1.20793
3.3	-20.6021	1.43563	3.51648	1.23287		3.2	-20.6021	1.43563	3.51648	1.23287	3.2	-20.6021	1.11415	3.51648	1.4225		3.2	-20.6021	1.43563	3.51648	1.23287
3.5	-20.6621	1.45845	3.30733	1.20362		3.5	-20.6621	1.45845	3.30733	1.20362	3.5	-20.6621	1.00455	3.30733	1.45488		3.5	-20.6621	1.45845	3.30733	1.20362
3.8	-20.638	1.47783	3.07607	1.2166		3.7	-20.638	1.47783	3.07607	1.2166	3.7	-20.638	0.949133	3.07607	1.3234		3.7	-20.638	1.47783	3.07607	1.2166
4	-20.5755	1.48059	2.98279	1.21431		4	-20.5755	1.48059	2.98279	1.21431	4	-20.5755	0.849617	2.98279	1.3282		4	-20.5755	1.48059	2.98279	1.21431
4.3						4.2					4.2						4.2
4.5						4.5					4.5						4.5
4.8						4.7					4.7						4.7
5						5					5						5
5.2						5.2	-52.0915	54.3998	16.1499	10.1546	5.2						5.2
5.5	-23.4317	-0.45103	12.2583	4.10012		5.5	-45.3586	38.6554	16.9116	4.20695	5.5	-124.043	55.4431	22.0688	7.06786		5.5
5.8	-21.0664	1.20041	13.1548	3.47386		5.7	-37.087	28.6753	10.1512	5.97732	5.7	-117.021	121.683	25.249	24.4945		5.7	-67.3924		18.565	92.9055
6	-22.2576	0.0162	12.3579	3.57909		6	-35.4695	21.2579	9.28557	3.35906	6	-119.446	105.341	25.6992	10.8315		6	-68.2259	126.597	19.0272	120.733
6.3	-19.2415	-0.04597	10.5163	2.96484		6.2	-30.2572	19.3466	6.27079	3.36462	6.2	-119.74	100.95	24.109	20.8713		6.2	-61.2347	118.92	18.9442	118.748
6.5	-18.7644	-0.80122	10.555	3.15307		6.5	-30.3741	16.0237	5.33399	2.37501	6.5	-124.27	104.228	27.0888	28.3598		6.5	-61.7472	-101.072	18.7024	38.8814
6.7	-15.5282	-1.31344	8.1569	2.57867		6.7	-26.1225	12.855	4.12022	2.73179	6.7	-112.435	83.7	25.4838	17.217		6.7	-56.4304	-43.0384	18.4291	64.1782
7	-15.5911	-1.5912	9.23837	2.80237		7	-27.4221	12.764	4.29973	2.84906	7	-120.305	88.293	29.2536	17.663		7	-56.0983	-144.181	18.7357	35.0144
7.3	-12.4606	-1.79543	7.73531	2.52427		7.2	-25.8453	10.3007	4.73594	2.62624	7.2	-106.298	110.819	24.8706	37.9494		7.2	-51.7005	-67.8109	18.2537	32.0389
7.5	-13.1569	-1.85657	8.00311	2.73512		7.4	-28.4969	12.8129	5.44654	2.86222	7.5	-109.559	99.7636	25.1832	28.7607		7.5	-51.815	-79.1172	18.532	39.6978
7.7	-11.1902	-1.8116	8.84408	2.70048		7.7	-28.8685	10.3763	7.1522	2.40651	7.7	-102.278	93.863	22.4562	28.2764		7.7	-49.0248	-73.7327	18.0231	37.087
8	-11.3884	-2.21329	7.99028	2.8227		8	-30.4523	13.7958	7.38025	1.96562	8	-98.7519	97.4632	21.3415	28.6622		8	-46.8308	-107.511	18.004	43.6033
8.3	-11.0973	-1.75363	8.99684	2.81175		8.2	-32.7427	12.7367	9.74307	2.95866	8.2	-94.6722	98.5928	20.3252	27.9467		8.2	-44.7495	-37.2021	17.7513	42.3064
8.5	-11.569	-2.08785	8.15355	2.85543		8.5	-32.6782	12.7505	9.17291	1.93941	8.4	-90.2353	85.6464	20.4094	24.949		8.5	-44.0146	-46.5209	17.1548	25.5174
8.8	-11.5815	-1.5615	8.43013	2.84555		8.7	-33.3988	13.0459	9.63256	2.55467	8.7	-87.6508	87.417	20.0707	24.1304		8.7	-43.3345	-51.4964	16.9759	30.5552
9	-11.5429	-1.64984	8.26611	2.75671		8.9	-32.9191	13.462	9.5733	1.64421	9	-83.1422	84.4065	19.1974	25.0784		8.9	-41.9702	-49.3409	16.3182	33.1564
9.2	-12.0686	-1.51081	8.27213	2.64034		9.2	-33.2768	14.5053	9.38247	1.92892	9.2	-78.2262	83.7751	18.1738	24.2731		9.2	-40.6256	-35.6929	16.2232	34.4787
9.5	-11.6005	-1.89967	8.31044	2.48049		9.5	-33.5223	14.0789	9.99426	1.8802	9.5	-76.711	70.3721	17.6337	21.2884		9.5	-38.5564	-39.5472	15.5428	25.8541
9.8	-12.9988	-1.43091	8.321	2.53254		9.7	-34.7503	15.5354	9.88236	1.89567	9.7	-72.1054	65.4158	16.629	18.7027		9.7	-38.2249	-43.5717	15.3011	25.0352
10	-12.8014	-0.92824	8.40754	2.52925		9.9	-33.8331	14.2827	9.74914	1.51018	9.9	-70.7456	60.5561	15.8988	15.5092		10	-37.236	-47.4351	14.9506	27.6265
10.2						10.2					10.2						10.2
10.5						10.5					10.5						10.4
10.8						10.7					10.7						10.7
11						11					10.9						11
11.3	-270.411	20.777	12.5134	4.57746		11.2	-220.408	103.653	34.5238	6.21413	11.2						11.2	-118.771	1392.3	8.338	26.9591
11.5	-226.949	40.3653	42.4115	3.94951		11.4	-268.718	93.2692	60.2986	8.68219	11.5	-188.791	356.384	44.6781	24.8214		11.4	-175.957	1848.85	18.3004	278.425
11.7	-207.34	42.9055	35.8539	3.57743		11.7	-270.9	125.284	50.9975	10.5931	11.7	-294.929	369.883	91.5816	38.2221		11.7	-222.631	1988.08	28.8366	274.023
12	-193.719	46.3609	30.6048	3.70923		12	-291.38	138.898	63.3433	13.2267	12	-346.801	345.922	125.574	34.0482		12	-251.35	1484.23	38.2033	188.735
12.3	-188.177	44.1894	27.8119	3.26735		12.2	-268.39	139.186	57.8381	12.0556	12.2	-371.67	404.082	103.455	42.2547		12.2	-312.302	1397.21	40.3181	167.5
12.5	-179.911	44.0795	24.9562	3.53384		12.4	-278.725	146.32	61.9869	11.8847	12.4	-357.352	397.369	84.9905	51.1323		12.5	-331.956	985.943	37.5338	95.6534
12.7	-169.126	41.0275	24.184	3.3034		12.7	-251.901	136.596	60.0814	11.9851	12.7	-377.87	425.058	70.9331	45.6195		12.7	-368.916	920.688	34.0897	78.3018
13	-160.095	39.8497	23.0047	3.31687		13	-250.913	137.35	62.5124	11.3313	13	-394.39	418.363	73.766	48.5552		12.9	-372.265	682.316	32.9938	47.779
13.3	-149.903	37.8999	22.2283	2.92302		13.2	-225.985	127.053	59.8756	11.2093	13.2	-364.966	397.108	65.3893	42.5199		13.2	-360.461	662.999	33.1339	51.2556
13.5	-141.648	36.6976	21.7496	2.83337		13.5	-218.656	124.069	61.0879	10.8038	13.4	-362.496	388.643	66.2247	43.1815		13.5	-348.136	534.667	39.9951	42.3899
13.8	-132.307	34.385	21.4143	2.65901		13.7	-197.137	115.476	60.0186	10.2759	13.7	-315.218	346.951	55.7978	40.0987		13.7	-324.222	492.3	40.9202	42.7252
14	-124.927	33.2046	21.4027	2.6075		13.9	-191.966	112.133	60.4984	9.90634	14	-297.814	324.826	52.8196	40.3535		13.9	-320.54	408.275	46.5538	46.7089
14.2	-115.581	31.3258	20.5173	2.41878		14.2	-176.619	105.65	60.133	9.52883	14.2	-248.586	268.363	42.4754	36.6714		14.2	-245.082	383.423	52.4035	50.1288
14.5	-109.016	30.216	20.1633	2.33376		14.5	-170.203	102.856	60.64	9.03065	14.5	-225.401	236.248	36.8969	37.3193		14.5	-241.335	315.391	48.9215	53.2178
14.8	-100.218	29.0094	19.1351	2.2382		14.7	-157.22	97.617	60.6838	8.69838	14.7	-187.165	195.33	31.9222	34.4444		14.7	-239.196	300.339	45.9546	49.629
15	-94.639	28.1059	18.5933	2.22721		14.9	-150.849	95.6039	60.443	8.31816	14.9	-167.273	164.826	30.9243	34.5964		15	-223.711	253.17	45.4311	53.0153
15.3	-88.2812	26.636	17.8265	2.13542		15.2	-141.698	91.7157	60.0509	7.71349	15.2	-131.956	127.986	24.9194	30.6106		15.2	-207.357	223.201	44.2684	56.5971
15.5	-83.9457	25.9236	17.304	2.05583		15.5	-137.376	89.6549	60.6473	7.3143	15.5	-115.656	111.221	25.4073	31.0108		15.4	-193.727	190.198	43.3676	53.2925
15.8	-78.9801	24.9184	16.7438	1.93592		15.7	-130.66	87.1672	59.9247	6.93407	15.7	-95.2121	85.5444	25.0509	31.2783		15.7	-180.799	163.794	41.8719	57.8778
16	-75.0864	24.0846	16.2401	1.95628		16	-127.123	84.7862	59.8532	6.44591	15.9	-83.2547	67.1001	25.9537	32.0018		16	-169.361	127.503	41.468	59.8089
16.3	-71.4976	23.4344	16.0172	1.85923		16.2	-120.646	80.7312	58.686	6.04737	16.2	-68.8481	52.2979	24.6727	31.4786		16.2	-159.735	100.366	40.4368	65.5839
16.5	-68.4475	23.0416	15.553	1.82015		16.4	-117.523	79.127	58.7929	5.66815	16.5	-59.5152	44.777	22.9282	30.2835		16.4	-150.684	93.2763	39.9357	55.5739
16.7	-65.1709	22.524	15.1582	1.75919		16.7	-111.335	75.0346	57.5563	5.20144	16.7	-69.53	35.5902	21.4767	26.557		16.7	-141.786	71.254	39.7879	52.9493
17	-62.1647	22.1688	14.737	1.68937		17	-108.362	73.7887	57.1917	5.0301	17	-63.9286	27.0207	21.3239	25.1194		17	-134.703	54.9567	38.9662	48.241
17.2	-59.5819	21.3251	14.5587	1.78785		17.2	-102.524	73.5384	56.7247	4.97706	17.2	-58.0383	19.7132	19.3188	22.0178		17.2	-128.616	61.8671	38.7671	49.2287
17.5	-57.1554	20.5184	14.2635	1.92432		17.5	-99.981	71.444	56.0371	4.63983	17.4	-54.0628	11.1544	18.4963	21.0255		17.5	-124.249	64.8121	37.9022	44.1463
17.8	-54.9963	19.9906	13.8212	1.83066		17.7	-94.9391	67.2377	54.8678	4.23287	17.7	-49.8357	7.9876	16.4933	19.2602		17.7	-119.96	58.8331	37.8669	47.3447
18	-52.6489	19.8118	13.7461	1.76822		18	-92.242	65.881	53.9468	4.08498	18	-47.5437	5.67072	15.4277	17.3713		17.9	-116.212	49.8895	37.2815	50.1412
18.3	-50.6579	19.5946	13.4529	1.66218		18.2	-88.1641	63.5702	53.6355	3.6985	18.2	-45.791	4.64238	13.5389	14.848		18.2	-113.702	44.8924	37.0448	50.3853
18.5	-48.6183	19.5523	13.3156	1.5731		18.5	-85.6708	61.7875	52.9352	3.4069	18.5	-44.3849	-0.0515833	13.0885	15.3751		18.5	-110.034	35.9576	36.8181	50.6562
18.8	-46.2262	19.1014	12.9118	1.5033		18.7	-81.1733	59.8734	52.3635	3.32557	18.7	-43.5346	0.789883	12.0286	14.1692		18.7	-108.526	33.1196	36.4102	48.5217
19	-44.8258	18.7214	12.6398	1.47781		18.9	-78.5089	58.9177	51.5598	3.42051	19	-43.3679	0.0788667	10.7556	13.0124		19	-106.741	12.6071	35.9082	47.639
19.2	-42.9988	18.1299	12.6017	1.47523		19.2	-74.6908	56.7428	50.3588	3.37124	19.2	-44.1575	-1.87687	10.2821	12.1979		19.2	-104.822	6.35522	35.7367	47.7573
19.5	-41.3727	17.6529	12.2471	1.5162		19.4	-72.6607	55.5986	49.8383	3.37914	19.5	-44.8521	-4.64467	9.39413	12.5887		19.5	-103.345	14.5042	35.3512	47.1451
19.7	-39.8734	17.6596	11.9399	1.46741		19.7	-69.2427	54.247	49.6793	3.40762	19.7	-46.9474	-4.48908	7.39432	12.4224		19.7	-102.518	32.8405	34.8774	45.689
20	-38.3741	17.5966	11.9853	1.41741		20	-67.0853	54.956	49.3805	4.07139	19.9	-47.7019	-4.40807	5.48993	10.7141		20	-100.729	36.1426	34.727	47.5956
20.3	-36.797	17.3592	11.7914	1.44433		20.2	-64.1983	52.4293	48.3382	3.67274	20.2	-48.4178	-5.37015	4.88504	9.70044		20.2	-99.61	27.6262	34.1262	50.7015
20.5	-35.6857	17.2064	11.6216	1.49482		20.5	-63.1678	49.976	47.3924	3.32405	20.4	-43.2808	-5.5278	8.75203	9.43246		20.4	-98.7558	17.2046	33.6559	49.2324
20.8	-34.4755	16.9836	11.5365	1.48379		20.7	-60.5735	49.4105	46.7077	3.68544	20.7	-45.6765	-8.5946	7.41685	9.25992		20.7	-97.1462	24.4573	33.5426	44.0691
21	-34.5765	17.1373	11.8091	1.4071		21	-57.6111	47.84	46.1225	3.94281	21	-47.2703	-8.99657	5.78388	8.61281		20.9	-96.1443	26.7905	33.1856	41.1454
21.3	-33.6228	16.8788	11.639	1.26951		21.2	-55.948	46.7193	44.5392	4.05431	21.2	-48.82	-5.35757	5.2059	8.69548		21.2	-95.1287	25.1469	32.7459	43.032
21.5	-33.8347	16.5827	11.9958	1.25206		21.4	-53.9905	45.7573	44.2228	4.25269	21.5	-44.6387	-1.28053	9.25043	8.49847		21.5	-94.4446	16.9138	32.5596	45.1289
21.7	-32.2184	16.7115	11.9438	1.24793		21.7					21.7	-46.8518	0.7487	7.21762	7.66087		21.7	-93.1576	9.87641	32.0015	43.0826
22	-31.1821	16.775	11.7587	1.30141		22					22	-49.734	-0.147567	5.51453	6.68907		22	-93.0518	4.90496	31.5506	43.306
22.2	-31.0459	16.4431	12.0378	1.38924							22.2						22.2
22.5											22.4						22.5
22.8											22.7						22.7
23											22.9						22.9
											23.2						23.2
											23.5						23.4
